# Supplementary material for: Improved Protocols of ITS1-Based Metabarcoding and Their Application in the Analysis of Plant-Containing Products
Source: Genes (Basel). 2019 Feb 7;10(2):122. doi: 10.3390/genes10020122 (PMC6409534; doi:10.3390/genes10020122)
Supplement: Supplementary file 1 [file genes-10-00122-s001.zip]

Archive with 4 entries (4 files):
- Suppl_fig1.jpg
- Suppl_fig2.jpg
- Suppl_FigureS3.jpg
- Suppl_tables corrected.xlsx
