# Supplementary material for: Improved Protocols of ITS1-Based Metabarcoding and Their Application in the Analysis of Plant-Containing Products
Source: Genes (Basel). 2019 Feb 7;10(2):122. doi: 10.3390/genes10020122 (PMC6409534; doi:10.3390/genes10020122)
Supplement: Supplementary file 1 [file genes-10-00122-s001.zip › Suppl_tables corrected.xlsx]

## Sheet: Supplementary Table S1
Sample ID	Manufacturer	Price per 1 g	Assigned genus/species name	Labeled content (common name)
P1	M15	1.11111	Arctium lappa	greater burdock root
		1.11111	Bidens	beggarticks herb
		1.11111	Camellia sinensis	black tea
		1.11111	Tilia	basswood flowers
		1.11111	Triticum	wheat
		1.11111	Urtica dioica	stinging nettle leaves
		1.11111	Vaccinium vítis-idaea	cowberry leaves
P2	M15	1.22222	Achillea	yarrow flower herb
			Camellia sinensis	green tea
			Echinacea	echinacea herb
			Equisetum arvense	horsetail herb
			Orthosiphon aristatus ( Orthosiphon stamineus)	cat's-whiskers
			Triticum	wheat
			Vaccinium vitis-idaea	cowberry leaves
P3	M15	1.22222	Camellia sinensis	green tea
			Foeniculum vulgare	fennel seeds
			Orthosiphon aristatus ( Orthosiphon stamineus)	cat's-whiskers
			Rosa	rose hips
			Stevia	candyleaf herb
			Taraxacum officinale	common dandelion root
			Triticum	wheat
			Zea mays	cornsilk
P4	M15	1.02778	Camellia sinensis	green tea
			Syzygium aromaticum	clove
			Helichrysum	strawflower flowers
			Hypericum	St. John's wort herb
			Juglans regia	English walnut leaves
			Origanum	oregano herb
			Triticum	wheat
			Zea mays	cornsilk
P5	M6	2.31983	Cymbopogon citratus	lemongrass
			Camellia sinensis	black tea
			Urtica dioica	stinging nettle leaves
			Coriandrum sativum	powdered coriander
			Mentha crispa	spearmint
			Rosmarinus officinalis or Salvia rosmarinus	rosemary leaves
			Chamomilla or Matricaria	chamomile flowers
			Calendula	marigold flowers
P7	M10	1.73152	Aspalathus linearis	rooibos
			Chamomilla or Matricaria	chamomile flowers
			Humulus	hop cones
			Melissa	lemon balm leaves
			Mentha	mint leaves
			Stevia	candyleaf
			Valeriana	valerian root
P8	M15	0.966667	Achillea	yarrow flower herb
			Camellia sinensis	green tea
			Mentha	mint leaves
			Polygonum aviculare	prostrate knotweed herb
			Rosa	rose hips
			Silybum marianum (syn. Carduus marianus, Mariana mariana)	blessed milkthistle fruits
			Triticum	wheat
P9	M2	3.33333	Epilobium angustifolium (syn. Chamerion angustifolium)	fireweed leaves and flowers
			Rhododendron adamsii	Sagan Dalya leaves and flowers
P10	M2	2.7	Dasiphora fruticosa (syn. Potentilla fruticosa, Pentaphyiloides fruticosa)	shrubby cinquefoil leaves and flowers
			Vaccinium myrtillus	blueberry shoots
			Vaccinium vítis-idaea	cowberry leaves
			Melissa	lemon balm leaves
			Rosa	rose hips
			Sorbus	fruits of mountain ash
			Urtica dioica	stinging nettle leaves
P11	M16	1	Agastache foeniculum (syn. Lophanthus anisatus)	blue giant hyssop
			Epilobium angustifolium (syn. Chamerion angustifolium)	fireweed
			Mentha	mint
			Origanum	oregano
P12	M8	1.9875	Carum	carum seeds
			Chamomilla or Matricaria	chamomile flowers
			Hippophae (syn. Argussiera, Rhamnoides)	seaberry fruits
			Mentha	mint
S7	M12	2.99853	Cuminum cyminum	cumin
			Piper nigrum	black pepper
			Berberis	barberry
			Coriandrum sativum	coriander
			Capsicum annuum	chili pepper
S8	M1	0.266667	Daucus carota	carrot
			Allium sativum	garlic
			Coriandrum sativum	coriander
			Allium cepa	dried onion
			Piper nigrum	powdered black pepper
			Apium graveolens	celery roots
			Anethum graveolens	dill seeds
			Laurus nobilis	sweet bay leaves
			Petroselinum	dried parsley
S9	M5	0.794167	Allium cepa	dried onion
			Anethum graveolens	dried dill
			Apium graveolens	celery
			Daucus carota	dried carrot
			Laurus nobilis	powdered sweet bay
			Origanum majorana	sweet marjoram
			Pastinaca	dried parsnip root
			Petroselinum	dried parsley
			Pimenta dioica (syn. Pimenta officinalis)	powdered allspice
			Piper nigrum	powdered black pepper
			Satureja hortensis	garden savory
			Solanum lycopersicum	dried tomato
S10	M11	0.6	Allium cepa	powdered onion
			Allium sativum	dried granulated garlic
			Anethum graveolens	dill
			Apium graveolens	celery root
			Capsicum annuum	powdered red pepper
			Curcuma	curcuma
			Laurus nobilis	sweet bay leaves
			Myristica fragrans	powdered nutmeg
			Piper nigrum	powdered black pepper
S11	M11	0.6	Allium cepa	onion
			Allium sativum	dried granulated garlic
			Capsicum annuum	red bell pepper flakes
			Capsicum annuum	green bell pepper flakes
			Daucus carota	carrot
			Petroselinum	parsley
S12	M5	0.7	Capsicum annuum	powdered red chili pepper
			Capsicum annuum	red paprika
			Coriandrum sativum	powdered coriander
			Cuminum cyminum	powdered cumin
			Cuminum cyminum	cumin seeds
			Curcuma	powdered curcuma
			Laurus nobilis	powdered sweet bay leaves
			Ocimum basilicum	dried basil
			Piper nigrum	powdered black pepper
S13	M7	1.484	Cuminum cyminum	cumin
			Berberis	barberry
			Coriandrum sativum	coriander
			Curcuma	curcuma
			Allium sativum	garlic
			Ocimum basilicum	basil
			Capsicum annuum	paprika
			Trigonella	fenugreek
			Daucus carota	carrot
			Allium cepa	onion
			Capsicum annuum	red pepper
			Piper nigrum	black pepper
S14	M1	0.266667	Allium sativum	dried garlic
			Coriandrum sativum	coriander
			Daucus carota	carrot
			Curcuma	curcuma
			Cuminum cyminum	cumin
			Ocimum basilicum	basil
			Capsicum annuum	powdered red pepper
S15	M5	0.730833	Allium sativum	dried garlic
			Allium cepa	dried onion
			Capsicum annuum	red paprika
			Piper nigrum	powdered black pepper
			Daucus carota	dried carrot
			Capsicum annuum	powdered red chili pepper
			Origanum majorana	sweet marjoram
			Satureja hortensis	garden savory
			Petroselinum	dried parsley
S16	M1	0.266667	Petroselinum	parsley roots
			Daucus carota	carrot
			Apium graveolens	celery
			Origanum majorana	sweet marjoram
			Laurus nobilis	sweet bay leaves
			Anethum graveolens	dill
			Coriandrum sativum	powdered coriander
			Curcuma	curcuma
			Ocimum basilicum	basil
			Piper nigrum	powdered black pepper
			Capsicum annuum	powdered red chili pepper
T1	M6	2.2	Hibiscus	hibiscus
			Aspalathus linearis	rooibos
			Rubus caesius	blackberry leaves
			Cymbopogon citratus	lemongrass
			Mentha piperita	peppermint
			Mentha crispa	spearmint
			Melissa	lemon balm
			Chamomilla or Matricaria	chamomile
			Foeniculum vulgare	fennel
			Rosa	rosehip
			Rosmarinus officinalis or Salvia rosmarinus	rosemary leaves
			Rubus idaeus	raspberry leaves
			Salvia	sage
			Aloysia citrodora	lemon verbena
T2	M13	1.66667	Camellia sinensis	black tea
			Mentha	mint
			Hibiscus	hibiscus
			Ribes nigrum	black currant leaves
				black currant berries
T3	M17	0.345423	Hibiscus	hibiscus
			Rosa	rose hips
			Malus	apple pieces
			Rubus idaeus	raspberry pieces
T4	M17	2.61765	Camellia sinensis	green tea
			Ananas comosus	pineapple pieces
			Citrus × sinensis	orange petals
			Helianthus annuum	sunflower petals
T5	M17	2.60784	Camellia sinensis	leaf green tea
			Citrus	citrus peel
			Mentha	mint
			Schisandra chinensis	schisandra
T6	M8	1.8625	Hypericum	St. John's wort
			Origanum	oregano
			Rosa	rose hips
			Sorbus	fruits of mountain ash
			Mentha	mint
S1	M12	3	Piper nigrum	black pepper
				white pepper
				green pepper
			Schinus molle or Schinus terebinthifolius	pink pepper
S2	M12	2.075	Petroselinum	parsley
			Ocimum basilicum	basil
			Satureja hortensis	garden savory
			Anethum graveolens	dill
			Apium graveolens	celery leaves
			Trigonella	fenugreek
			Coriandrum sativum	coriander
			Mentha	green mint
S3	M3	9.85556	Origanum	Oregano
			Rosmarinus officinalis or Salvia rosmarinus	rosemary
			Ocimum basilicum	basil
			Thymus	thyme
			Allium sativum	garlic
S4	M12	745.278	Crocus sativus	saffron
S5	M12	3.53125	Petroselinum	parsley
			Allium cepa	onion
			Pastinaca	parsnip
			Daucus carota	carrot
			Apium graveolens	celery
			Allium schoenoprasum	chives
			Allium porrum	leek
			Capsicum annuum	paprika
			Levisticum	lovage
			Anethum graveolens	dill
S6	M12	4.825	Allium sativum	garlic
			Allium cepa	onion
			Solanum lycopersicum	tomato
			Capsicum annuum	chili
			Rosmarinus officinalis or Salvia rosmarinus	rosemary
			Thymus	thyme
			Ocimum basilicum	basil
			Satureja hortensis	savory
			Levisticum	lovage
			Artemisia dracunculus	tarragon
D1	M14	2.425	Vaccinium vítis-idaea	cowberry leaves 50%
			Hypericum	St. John's Wort herb 20%
			Rosa	rose hips 20%
			Bidens	beggarticks herb 10%
D2	M14	1.88333	Vaccinium myrtillus	blueberry shoots 20%
			Phaseolus vulgaris	common bean fruit leaves 20%
			Eleutherococcus senticosus	Siberian ginseng rhizomes and roots 15%
			Rosa	rose hips 15%
			Equisetum arvense	horsetail herb 10%
			Hypericum	St. John's wort herb 10%
			Chamomilla or Matricaria	chamomile 10%
D3	M14	2.34167	Arctostaphylos	bearberry leaves 40%
			Calendula	marigold flowers 20%
			Anethum graveolens	dill fruits 20%
			Eleutherococcus senticosus	Siberian ginseng rhizomes and roots 10%
			Mentha piperita	peppermint leaves 10%
D4	M14	0.884444	Frangula	buckthorn bark 30%
			Urtica	nettle leaves 30%
			Mentha piperita	peppermint leaves 20%
			Valeriana	valerian rhizomes and roots 10%
			Acorus	sweetflag rhizomes 10%
D5	M9	3.9	Phyllanthus emblica	emblic berries
			Camellia sinensis	tea leaves
			Vaccinium vitis-idaea	cowberry leaves
			Senna tora	sickle senna seeds
			Citrus reticulata	immature mandarin peel
			Wolfiporia extensa	hoelen
D6	M4	2.83	Acorus	sweetflag rhizome
			Nuphar lutea	yellow water-lily rhizome
			Filipendula vulgaris	fern-leaf dropwort rhizome
			Althaea	marsh-mallow root
			Berberis	barberry root
			Valeriana	valerian root
			Inula	elecampane root
			Iris pseudoacorus	yellow iris root
			Symphitum	comfrey root
			Rumex confertus	asiatic dock root
			Juniperus	juniper berry
			Rhamnus	buckthorn berry
			Gratiola	hedgehyssops herb
			Adonis	pheasant's eye herb
			Urtica	nettle herb
			Convallaria	lily-of-the-valley herb
			Leonurus	motherwort herb
			Polygonum aviculare	prostrate knotweed herb
			Salvia	sage herb
			Artemisia vulgaris	common mugwort herb
			Bidens	beggarticks herb
			Equisetum arvense	horsetail herb
			Thalictrum	Meadow-rue herb
			Phlomis pungens	prickly jerusalem sage herb
			Potentilla argentea	silver cinquefoil herb
			Xeranthemum annuum	annual everlasting herb
			Salvia aethiopis	Mediterranean sage herb
			Ajuga laxmannii	Laxmann's bugleweed herb
			Mentha piperita	peppermint leaf
			Petasites	butterbur leaf
			Tanacetum	tansy flowers
			Chamomilla or Matricaria	chamomile flower
			Achillea	yarrow flower
			Helichrysum	strawflower flower
Supplementary Table S1. Nominal content of samples, their IDs, manufacturers and price per gram.

## Sheet: Supplementary Table S2
Labeled component, genus	Species	Reference (herbarium accession number or voucher)	Link to the specimen photo in digital collection	PCR result	sequencing result	note
Acorus	Acorus calamus L.	MW0281276	https://plant.depo.msu.ru/module/itempublic?d=P&openparams=%5Bopen-id%3D6591705%5D	+	+
Adonis	Adonis vernalis L.	MW0361922	https://plant.depo.msu.ru/module/itempublic?d=P&openparams=%5Bopen-id%3D7833428%5D	+	+
Ajuga	Ajuga reptans L.	MW0484547	https://plant.depo.msu.ru/module/itempublic?d=P&openparams=%5Bopen-id%3D9677037%5D	+	+
Aloysia	Aloysia virgata (Ruiz & Pav.) Juss.	MW0579072	https://plant.depo.msu.ru/module/itempublic?d=P&openparams=%5Bopen-id%3D105890314%5D	-/+	-	Low yield of PCR product, completely mixed signal in sequencing results
Althaea	Althea officinalis L.	MW0436280	https://plant.depo.msu.ru/module/itempublic?d=P&openparams=%5Bopen-id%3D8948252%5D	+	+
Arctium	Arctium lappa L.	MW0332929	https://plant.depo.msu.ru/module/itempublic?d=P&openparams=%5Bopen-id%3D10702025%5D	+	+
Calendula	Calendula officinalis L.	MW0248947	https://plant.depo.msu.ru/module/itempublic?d=P&openparams=%5Bopen-id%3D10688795%5D	+	+
Capsicum	Capsicum annuum L.	MW0498611	https://plant.depo.msu.ru/module/itempublic?d=P&openparams=%5Bopen-id%3D9894452%5D	+	+
Convallaria	Convallaria majalis	MW0656995	https://plant.depo.msu.ru/open/public/item/MW0656995	+	+
Curcuma	Curcuma longa L.	MW0585799	https://plant.depo.msu.ru/module/itempublic?d=P&openparams=%5Bopen-id%3D72932989%5D	+	-	Completely mixed signal. Very old specimen - collected in 1830.
Echinacea	Echinacea angustifolia DC	MW0580821	https://plant.depo.msu.ru/module/itempublic?d=P&openparams=%5Bopen-id%3D105924401%5D	+	+
Equisetum	Equisetum hyemale	not available	not available	+	+
Filipendula	Filipendula ulmaria (L.) Maxim.	MW0395130	https://plant.depo.msu.ru/module/itempublic?d=P&openparams=%5Bopen-id%3D8323071%5D	+	+
Gratiola	Gratiola officinalis L.	MW0503208	https://plant.depo.msu.ru/module/itempublic?d=P&openparams=%5Bopen-id%3D9955309%5D	+	+
Inula	Inula helenium	collected at Moscow State University botanical garden	not available	+	+
Iris	Iris sibirica L.	MW0200806	https://plant.depo.msu.ru/module/itempublic?d=P&openparams=%5Bopen-id%3D85824130%5D	+	+
Juglans	Juglans regia L.	MW0312024	https://plant.depo.msu.ru/module/itempublic?d=P&openparams=%5Bopen-id%3D7060054%5D	+	+
Juniperus	Juniperus communis L.	MW0211418	https://plant.depo.msu.ru/module/itempublic?d=P&openparams=%5Bopen-id%3D5521881%5D	+	-	Completely mixed signal
Malus	Malus sp.		not available	+	+
Melissa	Melissa officinalis L.	MW0548309	https://plant.depo.msu.ru/module/itempublic?d=P&openparams=%5Bopen-id%3D85868279%5D	+	+
Myristica	Myristica fragrans	MW0738129	https://plant.depo.msu.ru/open/public/item/MW0738129	-/+	-	Low yield of PCR product, completely mixed signal in sequencing results. Very old specimen - collected in 1830.
Myristica	Myristica fragrans	MW0753597	https://plant.depo.msu.ru/open/public/item/MW0753597	+	-	Completely mixed signal. Old specimen - collected in 1959
Nuphar	Nuphar luteum (L.) Sibth. & Sm.	MW0555934	https://plant.depo.msu.ru/module/itempublic?d=P&openparams=%5Bopen-id%3D107041799%5D	+	+
Orthosiphon	Orthosiphon lanatus Doan ex Suddee & A.J. Paton	MW0754568	https://plant.depo.msu.ru/module/itempublic?d=P&openparams=%5Bopen-id%3D106573817%5D	+	+
Petasites	Petasites frigidus (L.) Fries	MW0506914	https://plant.depo.msu.ru/module/itempublic?d=P&openparams=%5Bopen-id%3D10646488%5D	+	+
Phlomis (Phlomoides)	Phlomoides tuberosa (L.) Moench	MW0562159	https://plant.depo.msu.ru/module/itempublic?d=P&openparams=%5Bopen-id%3D107081036%5D	+	-	Completely mixed signal
Phyllanthus	Phyllanthus niruri L.	MW0588108	https://plant.depo.msu.ru/module/itempublic?d=P&openparams=%5Bopen-id%3D72971859%5D	+	+
Pimenta	Pimenta odiolens (Urb.) Burret	MW0577599	https://plant.depo.msu.ru/module/itempublic?d=P&openparams=%5Bopen-id%3D105863365%5D	+	+
Potentilla	Potentilla fruticosa (syn. Dasiphora fruticosa, Pentaphylloides fruticosa)	MW0389379	https://plant.depo.msu.ru/module/itempublic?d=P&openparams=%5Bopen-id%3D8230299%5D	+	+
Potentilla	Potentilla erecta (L.) Räuschel	MW0391527	https://plant.depo.msu.ru/module/itempublic?d=P&openparams=%5Bopen-id%3D8265524%5D	+	+
Rhamnus	Rhamnus cathartica L.	MW0435097	https://plant.depo.msu.ru/module/itempublic?d=P&openparams=%5Bopen-id%3D8929744%5D	+	+
Rumex	Rumex patientia L.	MW0201068	https://plant.depo.msu.ru/module/itempublic?d=P&openparams=%5Bopen-id%3D85830364%5D	+	+
Silybum	Silybum marianum (L.) Gaertn.	MW0416633	https://plant.depo.msu.ru/module/itempublic?d=P&openparams=%5Bopen-id%3D10761080%5D	+	-	Completely mixed signal
Syzygium	Syzygium guineense (Willd.) DC.	MW0588897	https://plant.depo.msu.ru/module/itempublic?d=P&openparams=%5Bopen-id%3D72985155%5D	+	+
Taraxacum	Taraxacum officinale	collected at Moscow State University botanical garden	not available	+	+
Thalictrum	Thalictrum foetidum L.	MW0160813	https://plant.depo.msu.ru/module/itempublic?d=P&openparams=%5Bopen-id%3D106785847%5D	+	+
Tilia	Tilia cordata	collected at Moscow State University botanical garden	not available	+	+
Xeranthemum	Xeranthemum anuum L.	MW0325961	https://plant.depo.msu.ru/module/itempublic?d=P&openparams=%5Bopen-id%3D10695199%5D	+	+
Zea	Zea mays L.	MW0219938	https://plant.depo.msu.ru/module/itempublic?d=P&openparams=%5Bopen-id%3D5649209%5D	+	+
Supplementary Table S2. Data on the source of material, amplicifation and sequencing of plants form the genera that were not detected using metabarcoding.

## Sheet: Supplementary Table S3
Annealing temperature (Ta)	Arabidopsis thaliana		Oryza sativa
	Cq mean	Cq error	Cq mean	Cq error
50	12.54	0.62	19.73	0.41
50.6	12.74	0.42	18.5	0.3
51.7	12.7	0.29	18.3	0.3
53.2	13.03	0.39	18.45	0.23
54.8	12.95	0.06	18.2	0.1
56.4	12.88	0.05	18.03	0.12
58	12.73	0.37	18	0.1
59.5	12.86	0.18	18.4	0.38
60.7	12.69	0.12	18.1	0.4
61.6	12.61	0.22	18.1	0.33
61.9	12.89	0.36	18.1	0.45
62	12.69	0.18	18.55	0.5
Supplementary Table S3. Ct values under different annealing temperatures for ITS1 primers. Arabidopsis thaliana and Oryza sativa DNA is used as template.

## Sheet: Supplementary Table S4
T1		Illumina-R1	Illumina-R2	Illumina-R3	IonTorrent-R1	IonTorrent-R2	IonTorrent-R3
	Illumina-R1		0.857143	0.880952	1	0.778457	0.857143
	Illumina-R2	0.857143		0.880952	0.857143	0.89822	0.809524
	Illumina-R3	0.880952	0.880952		0.880952	0.826362	0.952381
	IonTorrent-R1	1	0.857143	0.880952		0.778457	0.857143
	IonTorrent-R2	0.778457	0.89822	0.826362	0.778457		0.814386
	IonTorrent-R3	0.857143	0.809524	0.952381	0.857143	0.814386
T2		Illumina-R1	Illumina-R2	Illumina-R3	IonTorrent-R1	IonTorrent-R2	IonTorrent-R3
	Illumina-R1		1	1	1	1	1
	Illumina-R2	1		1	1	1	1
	Illumina-R3	1	1		1	1	1
	IonTorrent-R1	1	1	1		1	1
	IonTorrent-R2	1	1	1	1		1
	IonTorrent-R3	1	1	1	1	1
T3		Illumina-R1	Illumina-R2	Illumina-R3	IonTorrent-R1	IonTorrent-R2	IonTorrent-R3
	Illumina-R1		0.5	0.5	0.5	0.5	1
	Illumina-R2	0.5		1	1	1	0.5
	Illumina-R3	0.5	1		1	1	0.5
	IonTorrent-R1	0.5	1	1		1	0.5
	IonTorrent-R2	0.5	1	1	1		0.5
	IonTorrent-R3	1	0.5	0.5	0.5	0.5
T4		Illumina-R1	Illumina-R2	Illumina-R3	IonTorrent-R1	IonTorrent-R2	IonTorrent-R3
	Illumina-R1		0.5	0.5	0.5	0.5	0.5
	Illumina-R2	0.5		1	-0.5	1	1
	Illumina-R3	0.5	1		-0.5	1	1
	IonTorrent-R1	0.5	-0.5	-0.5		-0.5	-0.5
	IonTorrent-R2	0.5	1	1	-0.5		1
	IonTorrent-R3	0.5	1	1	-0.5	1
T5		Illumina-R1	Illumina-R2	Illumina-R3	IonTorrent-R1	IonTorrent-R2	IonTorrent-R3
	Illumina-R1		0.8	0.8	0.8	0.8	1
	Illumina-R2	0.8		1	0.4	0.4	0.8
	Illumina-R3	0.8	1		0.4	0.4	0.8
	IonTorrent-R1	0.8	0.4	0.4		1	0.8
	IonTorrent-R2	0.8	0.4	0.4	1		0.8
	IonTorrent-R3	1	0.8	0.8	0.8	0.8
T6		Illumina-R1	Illumina-R2	Illumina-R3	IonTorrent-R1	IonTorrent-R2	IonTorrent-R3
	Illumina-R1		0.915292	0.332233	0.906491	0.862335	0.444934
	Illumina-R2	0.915292		0.217582	0.872527	0.919693	0.255226
	Illumina-R3	0.332233	0.217582		0.248352	0.171617	0.935094
	IonTorrent-R1	0.906491	0.872527	0.248352		0.910892	0.426843
	IonTorrent-R2	0.862335	0.919693	0.171617	0.910892		0.278634
	IonTorrent-R3	0.444934	0.255226	0.935094	0.426843	0.278634
S1		Illumina-R1	Illumina-R2	Illumina-R3	IonTorrent-R1	IonTorrent-R2	IonTorrent-R3
	Illumina-R1
	Illumina-R2
	Illumina-R3
	IonTorrent-R1
	IonTorrent-R2
	IonTorrent-R3
S2		Illumina-R1	Illumina-R2	Illumina-R3	IonTorrent-R1	IonTorrent-R2	IonTorrent-R3
	Illumina-R1		0.964286	0.964286	0.928571	0.964286	0.892857
	Illumina-R2	0.964286		1	0.892857	0.928571	0.928571
	Illumina-R3	0.964286	1		0.892857	0.928571	0.928571
	IonTorrent-R1	0.928571	0.892857	0.892857		0.964286	0.964286
	IonTorrent-R2	0.964286	0.928571	0.928571	0.964286		0.928571
	IonTorrent-R3	0.892857	0.928571	0.928571	0.964286	0.928571
S3		Illumina-R1	Illumina-R2	Illumina-R3	IonTorrent-R1	IonTorrent-R2	IonTorrent-R3
	Illumina-R1		1	0.8	0.8	0.8	0.8
	Illumina-R2	1		0.8	0.8	0.8	0.8
	Illumina-R3	0.8	0.8		1	1	1
	IonTorrent-R1	0.8	0.8	1		1	1
	IonTorrent-R2	0.8	0.8	1	1		1
	IonTorrent-R3	0.8	0.8	1	1	1
S4		Illumina-R1	Illumina-R2	Illumina-R3	IonTorrent-R1	IonTorrent-R2	IonTorrent-R3
	Illumina-R1
	Illumina-R2
	Illumina-R3
	IonTorrent-R1
	IonTorrent-R2
	IonTorrent-R3
S5		Illumina-R1	Illumina-R2	Illumina-R3	IonTorrent-R1	IonTorrent-R2	IonTorrent-R3
	Illumina-R1		1	0.9	0.9	0.8	0.8
	Illumina-R2	1		0.9	0.9	0.8	0.8
	Illumina-R3	0.9	0.9		1	0.9	0.9
	IonTorrent-R1	0.9	0.9	1		0.9	0.9
	IonTorrent-R2	0.8	0.8	0.9	0.9		1
	IonTorrent-R3	0.8	0.8	0.9	0.9	1
S6		Illumina-R1	Illumina-R2	Illumina-R3	IonTorrent-R1	IonTorrent-R2	IonTorrent-R3
	Illumina-R1		0.738095	0.666667	0.833333	0.904762	0.738095
	Illumina-R2	0.738095		0.785714	0.380952	0.595238	0.452381
	Illumina-R3	0.666667	0.785714		0.428571	0.5	0.714286
	IonTorrent-R1	0.833333	0.380952	0.428571		0.952381	0.833333
	IonTorrent-R2	0.904762	0.595238	0.5	0.952381		0.809524
	IonTorrent-R3	0.738095	0.452381	0.714286	0.833333	0.809524
D1		Illumina-R1	Illumina-R2	Illumina-R3	IonTorrent-R1	IonTorrent-R2	IonTorrent-R3
	Illumina-R1		0.8	0.3	1	0.8	0.3
	Illumina-R2	0.8		0.3	0.8	1	0.3
	Illumina-R3	0.3	0.3		0.3	0.3	1
	IonTorrent-R1	1	0.8	0.3		0.8	0.3
	IonTorrent-R2	0.8	1	0.3	0.8		0.3
	IonTorrent-R3	0.3	0.3	1	0.3	0.3
D2		Illumina-R1	Illumina-R2	Illumina-R3	IonTorrent-R1	IonTorrent-R2	IonTorrent-R3
	Illumina-R1		0.3	0.2	1	0.3	0.6
	Illumina-R2	0.3		-0.3	0.3	1	-0.1
	Illumina-R3	0.2	-0.3		0.2	-0.3	0.6
	IonTorrent-R1	1	0.3	0.2		0.3	0.6
	IonTorrent-R2	0.3	1	-0.3	0.3		-0.1
	IonTorrent-R3	0.6	-0.1	0.6	0.6	-0.1
D3		Illumina-R1	Illumina-R2	Illumina-R3	IonTorrent-R1	IonTorrent-R2	IonTorrent-R3
	Illumina-R1		0.3	0.2	1	0.3	0.6
	Illumina-R2	0.3		-0.3	0.3	1	-0.1
	Illumina-R3	0.2	-0.3		0.2	-0.3	0.6
	IonTorrent-R1	1	0.3	0.2		0.3	0.6
	IonTorrent-R2	0.3	1	-0.3	0.3		-0.1
	IonTorrent-R3	0.6	-0.1	0.6	0.6	-0.1
D4		Illumina-R1	Illumina-R2	Illumina-R3	IonTorrent-R1	IonTorrent-R2	IonTorrent-R3
	Illumina-R1		0.8	1	1	1	1
	Illumina-R2	0.8		0.8	0.8	0.8	0.8
	Illumina-R3	1	0.8		1	1	1
	IonTorrent-R1	1	0.8	1		1	1
	IonTorrent-R2	1	0.8	1	1		1
	IonTorrent-R3	1	0.8	1	1	1
D5		Illumina-R1	Illumina-R2	Illumina-R3	IonTorrent-R1	IonTorrent-R2	IonTorrent-R3
	Illumina-R1
	Illumina-R2
	Illumina-R3
	IonTorrent-R1
	IonTorrent-R2
	IonTorrent-R3
D6		Illumina-R1	Illumina-R2	Illumina-R3	IonTorrent-R1	IonTorrent-R2	IonTorrent-R3
	Illumina-R1		0.863636	0.590909	0.963636	0.890909	0.427273
	Illumina-R2	0.863636		0.463636	0.809091	0.954545	0.263636
	Illumina-R3	0.590909	0.463636		0.581818	0.518182	0.909091
	IonTorrent-R1	0.963636	0.809091	0.581818		0.881818	0.518182
	IonTorrent-R2	0.890909	0.954545	0.518182	0.881818		0.381818
	IonTorrent-R3	0.427273	0.263636	0.909091	0.518182	0.381818
P1		Illumina-R1	Illumina-R2	Illumina-R3	IonTorrent-R1	IonTorrent-R2	IonTorrent-R3
	Illumina-R1		1	1	0.9	0.9	0.9
	Illumina-R2	1		1	0.9	0.9	0.9
	Illumina-R3	1	1		0.9	0.9	0.9
	IonTorrent-R1	0.9	0.9	0.9		1	1
	IonTorrent-R2	0.9	0.9	0.9	1		1
	IonTorrent-R3	0.9	0.9	0.9	1	1
P2		Illumina-R1	Illumina-R2	Illumina-R3	IonTorrent-R1	IonTorrent-R2	IonTorrent-R3
	Illumina-R1		0.942857	0.828571	0.885714	0.885714	0.771429
	Illumina-R2	0.942857		0.771429	0.942857	0.942857	0.828571
	Illumina-R3	0.828571	0.771429		0.885714	0.885714	0.942857
	IonTorrent-R1	0.885714	0.942857	0.885714		1	0.942857
	IonTorrent-R2	0.885714	0.942857	0.885714	1		0.942857
	IonTorrent-R3	0.771429	0.828571	0.942857	0.942857	0.942857
P3		Illumina-R1	Illumina-R2	Illumina-R3	IonTorrent-R1	IonTorrent-R2	IonTorrent-R3
	Illumina-R1		1	1	0.7	0.9	0.7
	Illumina-R2	1		1	0.7	0.9	0.7
	Illumina-R3	1	1		0.7	0.9	0.7
	IonTorrent-R1	0.7	0.7	0.7		0.9	0.8
	IonTorrent-R2	0.9	0.9	0.9	0.9		0.9
	IonTorrent-R3	0.7	0.7	0.7	0.8	0.9
P4		Illumina-R1	Illumina-R2	Illumina-R3	IonTorrent-R1	IonTorrent-R2	IonTorrent-R3
	Illumina-R1		0.9	1	0.9	1	1
	Illumina-R2	0.9		0.9	0.7	0.9	0.9
	Illumina-R3	1	0.9		0.9	1	1
	IonTorrent-R1	0.9	0.7	0.9		0.9	0.9
	IonTorrent-R2	1	0.9	1	0.9		1
	IonTorrent-R3	1	0.9	1	0.9	1
P5		Illumina-R1	Illumina-R2	Illumina-R3	IonTorrent-R1	IonTorrent-R2	IonTorrent-R3
	Illumina-R1		0.964286	0.964286	0.928571	0.892857	0.964286
	Illumina-R2	0.964286		0.928571	0.964286	0.964286	1
	Illumina-R3	0.964286	0.928571		0.857143	0.857143	0.928571
	IonTorrent-R1	0.928571	0.964286	0.857143		0.928571	0.964286
	IonTorrent-R2	0.892857	0.964286	0.857143	0.928571		0.964286
	IonTorrent-R3	0.964286	1	0.928571	0.964286	0.964286
P7		Illumina-R1	Illumina-R2	Illumina-R3	IonTorrent-R1	IonTorrent-R2	IonTorrent-R3
	Illumina-R1		0.952381	0.952381	0.857143	0.833333	0.857143
	Illumina-R2	0.952381		1	0.952381	0.928571	0.952381
	Illumina-R3	0.952381	1		0.952381	0.928571	0.952381
	IonTorrent-R1	0.857143	0.952381	0.952381		0.952381	1
	IonTorrent-R2	0.833333	0.928571	0.928571	0.952381		0.952381
	IonTorrent-R3	0.857143	0.952381	0.952381	1	0.952381
P8		Illumina-R1	Illumina-R2	Illumina-R3	IonTorrent-R1	IonTorrent-R2	IonTorrent-R3
	Illumina-R1		0.942857	0.942857	1	1	1
	Illumina-R2	0.942857		1	0.942857	0.942857	0.942857
	Illumina-R3	0.942857	1		0.942857	0.942857	0.942857
	IonTorrent-R1	1	0.942857	0.942857		1	1
	IonTorrent-R2	1	0.942857	0.942857	1		1
	IonTorrent-R3	1	0.942857	0.942857	1	1
P9		Illumina-R1	Illumina-R2	Illumina-R3	IonTorrent-R1	IonTorrent-R2	IonTorrent-R3
	Illumina-R1
	Illumina-R2
	Illumina-R3
	IonTorrent-R1
	IonTorrent-R2
	IonTorrent-R3
P10		Illumina-R1	Illumina-R2	Illumina-R3	IonTorrent-R1	IonTorrent-R2	IonTorrent-R3
	Illumina-R1		0.745455	0.936364	-	-	-
	Illumina-R2	0.745455		0.763636	-	-	-
	Illumina-R3	0.936364	0.763636		-	-	-
	IonTorrent-R1	-	-	-		-	-
	IonTorrent-R2	-	-	-	-		-
	IonTorrent-R3	-	-	-	-	-
P11		Illumina-R1	Illumina-R2	Illumina-R3	IonTorrent-R1	IonTorrent-R2	IonTorrent-R3
	Illumina-R1		1	1	0.9	0.4	1
	Illumina-R2	1		1	0.9	0.4	1
	Illumina-R3	1	1		0.9	0.4	1
	IonTorrent-R1	0.9	0.9	0.9		0	0.9
	IonTorrent-R2	0.4	0.4	0.4	0		0.4
	IonTorrent-R3	1	1	1	0.9	0.4
P12		Illumina-R1	Illumina-R2	Illumina-R3	IonTorrent-R1	IonTorrent-R2	IonTorrent-R3
	Illumina-R1		0.972028	0.986014	0.923077	0.944056	0.93007
	Illumina-R2	0.972028		0.972028	0.86014	0.937063	0.909091
	Illumina-R3	0.986014	0.972028		0.902098	0.937063	0.944056
	IonTorrent-R1	0.923077	0.86014	0.902098		0.923077	0.909091
	IonTorrent-R2	0.944056	0.937063	0.937063	0.923077		0.944056
	IonTorrent-R3	0.93007	0.909091	0.944056	0.909091	0.944056
S7		Illumina-R1	Illumina-R2	Illumina-R3	IonTorrent-R1	IonTorrent-R2	IonTorrent-R3
	Illumina-R1		0.9	0.9	-	-	-
	Illumina-R2	0.9		1	-	-	-
	Illumina-R3	0.9	1		-	-	-
	IonTorrent-R1	-	-	-		-	-
	IonTorrent-R2	-	-	-	-		-
	IonTorrent-R3	-	-	-	-	-
S8		Illumina-R1	Illumina-R2	Illumina-R3	IonTorrent-R1	IonTorrent-R2	IonTorrent-R3
	Illumina-R1		0.854545	0.963636	-	-	-
	Illumina-R2	0.854545		0.881818	-	-	-
	Illumina-R3	0.963636	0.881818		-	-	-
	IonTorrent-R1	-	-	-		-	-
	IonTorrent-R2	-	-	-	-		-
	IonTorrent-R3	-	-	-	-	-
S9		Illumina-R1	Illumina-R2	Illumina-R3	IonTorrent-R1	IonTorrent-R2	IonTorrent-R3
	Illumina-R1		0.961278	0.963636	0.972727	0.972727	0.972727
	Illumina-R2	0.961278		0.997725	0.938499	0.988613	0.97039
	Illumina-R3	0.963636	0.997725		0.927273	0.981818	0.963636
	IonTorrent-R1	0.972727	0.938499	0.927273		0.972727	0.972727
	IonTorrent-R2	0.972727	0.988613	0.981818	0.972727		0.981818
	IonTorrent-R3	0.972727	0.97039	0.963636	0.972727	0.981818
S10		Illumina-R1	Illumina-R2	Illumina-R3	IonTorrent-R1	IonTorrent-R2	IonTorrent-R3
	Illumina-R1		0.770579	0.959721	0.889669	0.774082	0.858145
	Illumina-R2	0.770579		0.636364	0.608392	0.853147	0.517483
	Illumina-R3	0.959721	0.636364		0.923077	0.692308	0.923077
	IonTorrent-R1	0.889669	0.608392	0.923077		0.776224	0.986014
	IonTorrent-R2	0.774082	0.853147	0.692308	0.776224		0.727273
	IonTorrent-R3	0.858145	0.517483	0.923077	0.986014	0.727273
S11		Illumina-R1	Illumina-R2	Illumina-R3	IonTorrent-R1	IonTorrent-R2	IonTorrent-R3
	Illumina-R1		0.883333	0.833333	0.85	0.933333	0.833333
	Illumina-R2	0.883333		0.983333	0.783333	0.916667	0.95
	Illumina-R3	0.833333	0.983333		0.7	0.866667	0.966667
	IonTorrent-R1	0.85	0.783333	0.7		0.95	0.75
	IonTorrent-R2	0.933333	0.916667	0.866667	0.95		0.9
	IonTorrent-R3	0.833333	0.95	0.966667	0.75	0.9
S12		Illumina-R1	Illumina-R2	Illumina-R3	IonTorrent-R1	IonTorrent-R2	IonTorrent-R3
	Illumina-R1		1	0.942857	0.942857	0.942857	0.942857
	Illumina-R2	1		0.942857	0.942857	0.942857	0.942857
	Illumina-R3	0.942857	0.942857		0.828571	0.828571	0.828571
	IonTorrent-R1	0.942857	0.942857	0.828571		1	1
	IonTorrent-R2	0.942857	0.942857	0.828571	1		1
	IonTorrent-R3	0.942857	0.942857	0.828571	1	1
S13		Illumina-R1	Illumina-R2	Illumina-R3	IonTorrent-R1	IonTorrent-R2	IonTorrent-R3
	Illumina-R1		1	1	0.942857	0.714286	0.714286
	Illumina-R2	1		1	0.942857	0.714286	0.714286
	Illumina-R3	1	1		0.942857	0.714286	0.714286
	IonTorrent-R1	0.942857	0.942857	0.942857		0.771429	0.771429
	IonTorrent-R2	0.714286	0.714286	0.714286	0.771429		1
	IonTorrent-R3	0.714286	0.714286	0.714286	0.771429	1
S14		Illumina-R1	Illumina-R2	Illumina-R3	IonTorrent-R1	IonTorrent-R2	IonTorrent-R3
	Illumina-R1		0.833333	0.883333	0.928878	0.861932	0.878669
	Illumina-R2	0.833333		0.85	0.794986	0.912142	0.928878
	Illumina-R3	0.883333	0.85		0.686198	0.761513	0.828459
	IonTorrent-R1	0.928878	0.794986	0.686198		0.857143	0.865546
	IonTorrent-R2	0.861932	0.912142	0.761513	0.857143		0.932773
	IonTorrent-R3	0.878669	0.928878	0.828459	0.865546	0.932773
S15		Illumina-R1	Illumina-R2	Illumina-R3	IonTorrent-R1	IonTorrent-R2	IonTorrent-R3
	Illumina-R1		0.954412	0.963415	0.662617	0.662617	0.924016
	Illumina-R2	0.954412		0.978728	0.733333	0.733333	0.939394
	Illumina-R3	0.963415	0.978728		0.674775	0.674775	0.960491
	IonTorrent-R1	0.662617	0.733333	0.674775		1	0.733333
	IonTorrent-R2	0.662617	0.733333	0.674775	1		0.733333
	IonTorrent-R3	0.924016	0.939394	0.960491	0.733333	0.733333
S16		Illumina-R1	Illumina-R2	Illumina-R3	IonTorrent-R1	IonTorrent-R2	IonTorrent-R3
	Illumina-R1		0.975758	0.951515	0.854545	0.854545	0.818182
	Illumina-R2	0.975758		0.987879	0.806061	0.806061	0.806061
	Illumina-R3	0.951515	0.987879		0.793939	0.793939	0.818182
	IonTorrent-R1	0.854545	0.806061	0.793939		1	0.939394
	IonTorrent-R2	0.854545	0.806061	0.793939	1		0.939394
	IonTorrent-R3	0.818182	0.806061	0.818182	0.939394	0.939394
Supplementary Table S4. Spearman correlations between metabarcoding results for the replicates and different platforms

## Sheet: Supplementary Table S5
Sample ID	Illumina			Ion Torrent
	Genus	Median abundance, %	IQR	Genus	Median abundance, %	IQR
P1	Labeled & found
	Triticum	48.2621	2.38077	Triticum	76.5643	3.72603
	Camellia	20.3739	1.87768	Camellia	4.83805	1.1971
	Labeled, but not detected at all
	Arctium	0	0	Arctium	0	0
	Bidens	0	0	Bidens	0	0
	Tilia	0	0	Tilia	0	0
	Urtica	0	0	Urtica	0	0
	Vaccinium	0	0	Vaccinium	0	0
	Not labeled, but found
	Salvia	16.0841	1.10544	Salvia	9.18286	0.556182
	Achillea	7.98744	0.436681	Achillea	3.39877	1.4213
	Elymus	1.56888	0.0563706	Elymus	2.13327	0.0873805
	Medicago	1.20497	0.337149	Medicago	0.438313	0.15448
P2	Labeled & found
	Triticum	51.9865	3.1239	Triticum	76.872	5.46736
	Camellia	18.2884	3.57031	Camellia	4.49869	1.04366
	Achillea	8.3195	2.66073	Achillea	4.46143	3.0609
	Labeled, but not detected at all
	Echinacea	0	0	Echinacea	0	0
	Equisetum	0	0	Equisetum	0	0
	Orthosiphon	0	0	Orthosiphon	0	0
	Vaccinium	0	0	Vaccinium	0	0
	Not labeled, but found
	Salvia	14.3802	2.95845	Salvia	8.69413	2.51174
	Medicago	1.74701	1.12869	Medicago	0.712866	0.559976
	Elymus	1.58006	0.111107	Elymus	2.01396	0.179085
P3	Labeled & found
	Triticum	60.0758	0.81479	Triticum	83.9837	0.533263
	Camellia	23.7342	1.52886	Camellia	5.299	0.996465
	Labeled, but found at the level below threshold
	Rosa	0.749938	0.499614	Rosa	0.279851	0.312121
	Zea (2/3)	0.0511214	0.00232232
	Labeled, but not detected at all
				Zea	0	0
	Foeniculum (1/3)	0.0362141	0	Foeniculum	0	0
	Stevia	0	0	Stevia	0	0
	Taraxacum	0	0	Taraxacum	0	0
	Orthosiphon	0	0	Orthosiphon	0	0
	Not labeled, but found
	Achillea	7.06962	1.13991	Achillea	2.84088	0.471647
	Secale	4.49368	0.617684	Secale	5.01069	0.591562
	Elymus	1.65436	0.0356341	Elymus	2.16349	0.117566
P4	Labeled & found
	Triticum	65.8019	2.74775	Triticum	82.1597	1.33952
	Camellia	22.673	3.17321	Camellia	7.99482	1.39149
	Labeled, but not detected at all
	Syzygium	0	0	Syzygium	0	0
	Helichrysum	0	0	Helichrysum	0	0
	Hypericum	0	0	Hypericum	0	0
	Juglans	0	0	Juglans	0	0
	Origanum	0	0	Origanum	0	0
	Zea	0	0	Zea	0	0
	Not labeled, but found
	Secale	4.99318	0.889865	Secale	4.82198	1.03764
	Rosa	4.08794	0.401735	Rosa	2.26046	0.541624
	Elymus	1.77868	0.0233213	Elymus	2.02986	0.0493516
P5	Labeled & found
	Urtica	25.0891	1.26808	Urtica	28.6	2.6
	Cymbopogon	21.8466	0.95108	Cymbopogon	26.8	2.4
	Coriandrum	19.4325	1.87112	Coriandrum	20.6	2.65
	Mentha	13.4408	0.53402	Mentha	10.9	0.3
	Camellia	6.27361	0.490176	Camellia	3.5	0.7
	Matricaria	2.60855	0.365323	Matricaria	3	0.3
	Salvia	2.91587	0.166066
	Labeled, but found at the level below threshold
				Salvia	0.9	0
	Calendula	0.289033	0.103451
	Labeled, but not detected at all
				Calendula	NA	NA
P7	Labeled & found
	Mentha	33.3982	0.901375	Mentha	34.2056	1.64588
	Humulus	26.2419	0.617864	Humulus	35.5465	1.38912
	Stevia	7.81382	0.70737	Stevia	6.30196	0.356185
	Melissa	6.0882	0.37042	Melissa	5.30314	0.403748
	Aspalathus	3.72525	0.261505	Aspalathus	2.37994	0.411714
	Labeled, but found at the level below threshold
	Valeriana	0.128167	0.0352627
	Labeled, but not detected at all
				Valeriana (1/3)	0.102655	0
	Matricaria	0	0	Matricaria	0	0
	Not labeled, but found
	Chrysanthemum	9.24454	0.146262	Chrysanthemum	7.63919	0.430616
	Corchorus	6.62936	0.477915	Corchorus	3.55833	0.581292
	Camellia	5.90345	1.06571	Camellia	3.57208	0.604743
P8	Labeled & found
	Triticum	58.882	3.22581	Triticum	73.1097	2.16824
	Camellia	23.3436	0.763221	Camellia	11.0479	0.444223
	Labeled, but not detected at all
	Rosa (1/3)	1.77188	0	Rosa (1/3)	1.12228	0
	Achillea	0	0	Achillea	0	0
	Mentha	0	0	Mentha	0	0
	Polygonum	0	0	Polygonum	0	0
	Silybum marianum (syn. Carduus marianus, Mariana mariana)	0	0	Silybum marianum (syn. Carduus marianus, Mariana mariana)	0	0
	Not labeled, but found
	Matricaria	7.01795	0.554392	Matricaria	6.80412	0.447638
	Secale	3.85312	1.6072	Secale	3.19256	1.51291
	Elymus	1.58777	0.0808738	Elymus	1.86607	0.0917844
	Ambrosia	1.69375	0.222786	Ambrosia	1.2855	0.182955
P9	Labeled & found
	Chamerion	87.8989	1.43819	Chamerion	91.5	1.25
	Rhododendron	11.1465	1.32251	Rhododendron	8.5	1.35
P10	Labeled & found
	Dasiphora	12.1441	3.90654
	Sorbus	6.12472	1.5884
	Rosa	5.18862	4.62903
	Vaccinium	1.03879	0.361663
	Labeled, but found at the level below threshold
	Urtica	0.365737	0.0369066
	Labeled, but not detected at all
	Melissa	NA	NA
	Not labeled, but found
	Filipendula	21.7696	4.48722
	Ribes	13.1954	1.13004
	Chamerion	13.5175	5.31023
	Rubus	9.54694	2.51507
	Mentha	5.35451	1.65132
	Elymus	1.36028	0.439009
	Calystegia	1.36902	0.504917
P11	Labeled & found
	Agastache	35.5562	5.17656	Agastache	36.2745	5.25944
	Chamerion	26.154	4.79671	Chamerion	31.6083	18.5639
	Mentha	17.6487	1.47168	Mentha	16.7184	8.73851
	Origanum	9.40925	0.388502	Origanum	8.58965	2.84359
	Not labeled, but found
	Calamagrostis	4.01619	0.630518	Calamagrostis	3.89359	3.54351
P12	Labeled & found
	Mentha	27.7944	4.2965	Mentha	23.95	0.773735
	Matricaria	23.7564	1.24416	Matricaria	35.7043	1.26426
	Carum	12.3635	3.21544	Carum	7.21815	2.89437
	Hippophae	1.44693	0.112253	Hippophae	1.25214	0.0684722
	Not labeled, but found
	Viola	7.2616	2.35871	Viola	5.86742	1.58488
	Ambrosia	5.11514	0.138062	Ambrosia	4.40743	0.207334
	Echinochloa	4.36185	0.887945	Echinochloa	5.61433	1.41995
	Convolvulus	4.62492	0.566062	Convolvulus	3.97787	0.142594
	Calystegia	2.66738	0.683637	Calystegia	2.79792	0.669898
	Rorippa	2.16467	0.114279	Rorippa	1.18934	0.175743
	Setaria	1.87383	0.356002	Setaria	2.1857	0.469124
	Xanthium	1.59444	0.293634	Xanthium	1.48058	0.304645
S7	Labeled & found
	Cuminum	55.9	0.75
	Coriandrum	22.5	2.9
	Capsicum	1.6	0.75
	Labeled, but found at the level below threshold
	Piper	0.9	0.05
	Labeled, but not detected at all
	Berberis (1/3)	0.1	0
	Not labeled, but found
	Melilotus	4	0.6
	Plantago	1.3	0.2
S8	Labeled & found
	Coriandrum	32.7	0.75
	Foeniculum	14.9	1.75
	Petroselinum	9.5	2.65
	Laurus	5.3	1.2
	Apium	2.6	0.95
	Daucus	1.3	0.85
	Labeled, but not detected at all
	Piper (1/3)	0.3	0
	Allium	0	0
	Not labeled, but found
	Panicum	11.9	0.65
	Sinapis	4.8	1.45
	Convolvulus	2.6	0.25
	Chenopodium	1.4	1.25
	Ambrosia	1.2	0.5
S9	Labeled & found
	Petroselinum	22.6	0.6	Petroselinum	32.8621	1.52691
	Foeniculum	17.2	2.1	Foeniculum	19.7815	3.30664
	Origanum	15	1.15	Origanum	11.0368	0.897568
	Pastinaca	7.3	2	Pastinaca	6.51103	2.26038
	Apium	8.3	0.5	Apium	5.2201	0.473058
	Daucus	2.2	0.55	Daucus	2.26997	0.84523
	Laurus	2	0.2
	Labeled, but found at the level below threshold
				Laurus	0.842264	0.180389
	Satureja	0.3	0
	Pimenta	0.2	0.05
	Solanum	0.1	0
	Labeled, but not detected at all
				Satureja	0	0
				Pimenta	0	0
				Solanum	0	0
	Allium	0	0	Allium	0	0
	Piper	0	0	Piper	0	0
	Not labeled, but found
	Triticum	10.2	0.6	Triticum	9.46256	1.16382
	Brassica	3.2	0.9	Brassica	2.01606	0.887306
	Coriandrum	2.2	0.2	Coriandrum	1.05932	0.178956
	Sinapis	1.4	0.15	Sinapis	0.995638	0.207259
	Helosciadium	1.1	0	Helosciadium	1.0946	0.176694
	Convolvulus	1	0.4	Convolvulus	0.846191	0.234154
S10	Labeled & found
	Foeniculum	23.3	2.85	Foeniculum	34.3119	2.70342
	Apium	13.7	1.75	Apium	10.0092	1.15983
	Laurus	3.1	0.3	Laurus	1.99671	0.423175
	Labeled, but found at the level below threshold
	Capsicum	0.5	0.1
	Piper	0.2	0.1
	Curcuma	0.1	0
	Labeled, but not detected at all
				Piper (1/3)	0.34	0
				Curcuma	0	0
				Capsicum	0	0
	Allium	0	0	Allium	0	0
	Myristica	0	0	Myristica	0	0
	Not labeled, but found
	Panicum	14	1.3	Panicum	13.7929	0.65158
	Zea	11.5	0.4	Zea	8.40605	0.933723
	Coriandrum	5.6	0.5	Coriandrum	4.01515	0.249836
	Brassica	5.3	1.35	Brassica	4.35429	0.623682
	Linum	4.8	0.35	Linum	3.75227	0.511912
	Triticum	3.8	0.5	Triticum	5.12609	0.290547
	Ocimum	3.7	7.2	Ocimum	2.08286	2.83159
	Petroselinum	2.7	0.1	Petroselinum	3.85261	0.176975
	Helosciadium	1.4	0.15	Helosciadium	1.60389	0.0950365
S11	Labeled & found
	Daucus	7.1	3.45	Daucus	8.28533	3.76178
	Petroselinum	1.3	0.15	Petroselinum	1.76628	0.263576
	Labeled, but found at the level below threshold
	Capsicum	0.1	0.05
	Labeled, but not detected at all
				Capsicum	0	0
	Allium	0	0	Allium	0	0
	Not labeled, but found
	Foeniculum	22.2	0.95	Foeniculum	35.6026	1.51538
	Origanum	11.6	1	Origanum	9.00445	0.914172
	Brassica	13	0.6	Brassica	9.88981	1.07125
	Pastinaca	12.6	0.4	Pastinaca	15.2649	1.01025
	Coriandrum	8.1	0.3	Coriandrum	6.2739	0.23558
	Apium	8.5	0.2	Apium	5.82388	0.107255
	Panicum	4.9	1.1	Panicum	2.54165	1.0478
	Ocimum	2	2.5	Ocimum (2/3)	1.35859	0.368833
	Triticum	0.9	1.05	Triticum	2.3468	0.742738
S12	Labeled & found
	Ocimum	52.8	3.3	Ocimum	32.5378	2.05716
	Cuminum	11.1	2.8	Cuminum	29.267	1.3809
	Coriandrum	3.7	0.25	Coriandrum	2.64161	0.127547
	Capsicum	1	0.5
	Labeled, but found at the level below threshold
	Laurus	0.6	0.2
	Piper	0.3	0.05
	Curcuma	0.1	0
	Labeled, but not detected at all
				Capsicum	0	0
				Laurus	0	0
				Piper	0	0
				Curcuma	0	0
	Not labeled, but found
	Triticum	18.1	1.6	Triticum	22.4719	1.12281
	Brassica	7.5	0.55	Brassica	6.44221	0.466147
	Secale	2.1	0.15	Secale	2.12872	0.223147
S13	Labeled & found
	Ocimum	34.3	5.8	Ocimum	17.2	5.85
	Trigonella	19.7	2.75	Trigonella	23.6	3.4
	Berberis	17.1	1.65	Berberis	27.7	10.8
	Coriandrum	12.4	1.5	Coriandrum	5.6	1.05
	Cuminum	5	0.45	Cuminum	9.9	1.55
	Daucus	2.4	0.9	Daucus	1.3	0.1
	Labeled, but found at the level below threshold
	Piper	0.5	0.1
	Curcuma	0.4	0.15
	Capsicum	0.1	0.05
	Labeled, but not detected at all
				Piper (1/3)	0.5	0
				Curcuma	0	0
				Capsicum	0	0
	Allium	0	0	Allium	0	0
S14	Labeled & found
	Coriandrum	30.9	0.8	Coriandrum	31.2	3.2
	Ocimum	21.6	0.7	Ocimum	8.1	0.55
	Cuminum	8.7	2.5	Cuminum	18.7	5.25
	Daucus	2	2.1	Daucus	1.1	1.55
	Labeled, but found at the level below threshold
	Curcuma	0.3	0.15
	Capsicum	0.1	0.05
	Labeled, but not detected at all
				Curcuma (1/3)	0.3	0
				Capsicum	0	0
	Allium	0	0	Allium	0	0
	Not labeled, but found
	Zea	9.8	2.15	Zea	4.2	0.35
	Fallopia	7.5	1.6	Fallopia	1.9	0.2
	Triticum	6.8	1.35	Triticum	2.7	0.75
	Chenopodium	2.5	0.65	Chenopodium	1.2	0.6
	Convolvulus	1.3	0.1	Convolvulus (2/3)	1.1	0
	Foeniculum (2/3)	0.1	0.1	Foeniculum	1.6	0.05
S15	Labeled & found
	Satureja	23.2	0.95	Satureja	20.2	3
	Apium	16.5	0.15	Apium	2.2	5.85
	Origanum	13.9	0.3	Origanum	11.4	2.85
	Daucus	5.6	0.85	Daucus	4.7	2.95
	Petroselinum	4	0.85	Petroselinum	3.3	0.1
	Capsicum	2.7	1.05
	Labeled, but found at the level below threshold
	Piper	0.5	0.05	Piper	0.4	0.05
	Allium (2/3)	0.1	0
	Labeled, but not detected at all
				Allium	0	0
				Capsicum (1/3)	0.6	0
	Not labeled, but found
	Triticum	13.5	0.75	Triticum	6.8	3.15
	Brassica	8.1	0.9	Brassica	5.4	1.25
	Secale	2.3	0.6	Secale	1.2	0.65
	Coriandrum	1.7	0.4	Coriandrum	2.5	0.7
	Helosciadium	1.2	0.05	Helosciadium	1.3	0.2
	Ocimum	1.2	0.2	Ocimum	0.6	0.05
S16	Labeled & found
	Coriandrum	16.8	0.2	Coriandrum	21.4	0.95
	Ocimum	17.1	1.1	Ocimum	5.1	0.7
	Origanum	16.6	0.5	Origanum	20.7	0.85
	Foeniculum	12.1	1.1	Foeniculum	17.4	1
	Apium	9	0.4	Apium	6.5	0.55
	Petroselinum	7.5	0.4	Petroselinum	12.3	1.45
	Laurus	2.4	0.2	Laurus	1.4	0.05
	Labeled, but found at the level below threshold
	Daucus	0.1	0.15	Daucus	0.4	0.1
	Curcuma	0.1	0.1
	Labeled, but not detected at all
				Curcuma (1/3)	0.2	0
	Capsicum	0	0	Capsicum	0	0
	Piper	0	0	Piper	0	0
	Not labeled, but found
	Triticum	5	1.45	Triticum	3.5	1
	Panicum	3	0.25	Panicum	3.1	0.2
	Zea	2.3	0.3	Zea	2.4	0.4
	Helosciadium	0.8	0	Helosciadium	1.1	0.3
T1	Labeled & found
	Foeniculum	22.6	2.25	Foeniculum	21.6	7.25
	Cymbopogon	25.1	0.8	Cymbopogon	32	3.9
	Mentha	23.4	3.1	Mentha	26.6	2.4
	Rubus	9.1	0.45	Rubus	7.1	0.85
	Melissa	4	0.75	Melissa	2.8	0.5
	Hibiscus	4.6	3.45	Hibiscus	3	2.9
	Matricaria	2.7	0.6	Matricaria	2.3	0.6
	Aspalathus	2.1	0.1	Aspalathus	2.3	0.3
	Salvia	1.5	0.35
	Labeled, but found at the level below threshold
				Salvia	0.9	0.2
	Rosa	0.2	0.15
	Labeled, but not detected at all
				Rosa (1/3)	0.4	0
	Aloysia	0	0	Aloysia	0	0
T2	Labeled & found
	Mentha	53.7	1.4	Mentha	75	2.8
	Camellia	34.2	2.7	Camellia	14.6	2.55
	Ribes	5.5	1.05	Ribes	4.4	0.75
	Labeled, but found at the level below threshold
	Hibiscus	0.9	1.6	Hibiscus	0.8	1.2
T3	Labeled & found
	Rosa	81.2085	7.01096	Rosa	90.7373	3.31435
	Rubus	9.51924	3.77745	Rubus	6.03618	2.50891
	Labeled, but found at the level below threshold
	Malus	0.106876	1.16232
	Labeled, but not detected at all
				Malus (1/3)	0.914786	0
	Hibiscus (1/3)	0.32619	0	Hibiscus (1/3)	0.145996	0
	Not labeled, but found
	Camellia	8.10876	4.78686	Camellia	3.13799	1.86114
T4	Labeled & found
	Camellia	79	18.7	Camellia	72	27.5
	Citrus	2.8	20.7	Citrus (2/3)	37.2	30.9
	Helianthus	11.1	4.4	Helianthus	4.5	4.45
	Labeled, but not detected at all
	Ananas	0	0	Ananas	0	0
T5	Labeled & found
	Mentha	33.1	5.1	Mentha	43.6	3.45
	Camellia	45.7	6.55	Camellia	24.4	5.85
	Cymbopogon	16.2	1.55	Cymbopogon	26	4.1
	Citrus	2.8	1.25	Citrus	2.5	0.95
T6	Labeled & found
	Origanum	24.1	2.95	Origanum	22.7	5.5
	Mentha	19.7	4	Mentha	24.1	7.35
	Sorbus	9.1	4.55	Sorbus	6.7	4.4
	Hypericum	3.7	0.55	Hypericum	3.3	0.55
	Labeled, but not detected at all
	Rosa (1/3)	1.8	0	Rosa (1/3)	1.2	0
	Not labeled, but found
	Convolvulus	6.9	6.6	Convolvulus	5.3	5.1
	Centaurea	5.7	2.8	Centaurea	8.7	4.05
	Xeranthemum	4.5	1.8	Xeranthemum	6	2.8
	Echinochloa	3	0.65	Echinochloa	6	2.2
	Rorippa	3.4	1.1	Rorippa	4.6	1.45
	Ambrosia	3.3	1.1	Ambrosia	3	1.3
	Medicago	2.6	1.9	Medicago	2.7	1.75
	Setaria	1.4	0.6	Setaria	1.3	1.1
	Bothriochloa	1.6	0.75	Bothriochloa	1.7	0.9
	Calystegia	2.5	0.65	Calystegia	1.3	0.35
S1	Labeled & found
	Schinus	62.0991	7.21257	Schinus	41.5682	13.1872
	Piper	37.6963	7.22186	Piper	58.1233	13.3906
S2	Labeled & found
	Petroselinum	33.8864	1.69198	Petroselinum	38.0757	0.139196
	Trigonella	26.6183	0.985839	Trigonella	39.7751	1.35331
	Satureja	14.1236	1.04408	Satureja	7.41151	0.261803
	Coriandrum	8.90361	1.30915	Coriandrum	3.88089	0.284289
	Foeniculum	5.38456	0.123059	Foeniculum	4.34076	0.15308
	Ocimum	3.84059	0.98538	Ocimum	2.35154	0.335555
	Apium	4.9684	0.213617	Apium	2.0672	0.0624487
	Labeled, but found at the level below threshold
	Mentha	0.0402278	0.0189346	Mentha (2/3)	0.0925933	0.0049466
S3	Labeled & found
	Ocimum	24	2.4	Ocimum	14.6	1.35
	Origanum	22.8	2.5	Origanum	17.9	2.7
	Salvia	13.4	1.95	Salvia	10	2.35
	Thymus	40.8	1	Thymus	59.3	2.25
	Labeled, but not detected at all
	Allium	0	0	Allium	0	0
S4	Labeled & found
	Crocus	99.9621	0.0664234	Crocus	98.8155	0.0615298
S5	Labeled & found
	Petroselinum	64.0624	1.11567	Petroselinum	79.8198	0.385691
	Pastinaca	11.3631	1.05182	Pastinaca	6.09069	0.565708
	Levisticum	10.0342	0.409442	Levisticum	7.22282	0.501214
	Apium	4.35584	0.185389	Apium	1.30553	0.040674
	Foeniculum	2.50264	0.332928	Foeniculum	1.62384	0.281613
	Labeled, but found at the level below threshold
	Daucus	0.35341	0.119957	Daucus	0.341695	0.17206
	Capsicum	0.054775	0.0494727
	Labeled, but not detected at all
				Capsicum	0	0
	Allium	0	0	Allium (1/3)	0.0753767	0
	Not labeled, but found
	Libanotis	1.6159	0.0236815	Libanotis	0.854108	0.0695499
	Solanum	1.00901	0.198647	Solanum	0.343732	0.0463219
S6	Labeled & found
	Solanum	20.1369	2.89179	Solanum	9.20994	3.56715
	Levisticum	17.4689	4.14473	Levisticum	24.4263	4.98806
	Salvia	15.789	2.66927	Salvia	13.4982	3.84965
	Artemisia	13.9763	0.804988	Artemisia	17.9285	1.10279
	Thymus	12.848	2.54214	Thymus	21.57	3.66283
	Ocimum	8.31201	1.49001	Ocimum	2.60592	0.285565
	Satureja	6.40778	2.10954	Satureja	6.36381	1.54232
	Capsicum	3.68634	3.71861
	Labeled, but found at the level below threshold
				Capsicum (2/3)	0.417614	0.0695519
	Allium (2/3)	0.0459078	0.00904027	Allium	0.368071	0.21093
	Not labeled, but found
	Petroselinum	1.99469	0.334785	Petroselinum	3.43072	0.529923
D1	Labeled & found
	Vaccinium	29.5905	3.70492	Vaccinium	34.7945	6.2057
	Hypericum	27.7288	11.2373	Hypericum	29.2487	16.9542
	Rosa	20.0825	10.5636	Rosa	17.2328	16.8677
	Bidens	8.92619	5.66755	Bidens	5.72013	4.42994
	Not labeled, but found
	Arabidopsis	3.54008	5.02451	Arabidopsis	1.57207	3.1233
D2	Labeled & found
	Matricaria	23.4549	9.07637	Matricaria	37.4395	12.4219
	Vaccinium	14.4733	6.04304	Vaccinium	14.1356	7.31092
	Phaseolus	14.1333	11.6153	Phaseolus	13.5905	12.5889
	Hypericum	14.0376	6.47341	Hypericum	12.6933	5.87318
	Rosa	6.61	4.30758	Rosa	4.88546	3.59867
	Eleutherococcus	0.54	5.96022	Eleutherococcus	0.256461	4.41568
	Labeled, but not detected at all
	Equisetum	0	0	Equisetum	0	0
	Not labeled, but found in excessive amount in 1/3 repeat by both platforms
	Viola (1/3)	29.6103	0	Viola (1/3)	25.6018	0
	Cynodon (1/3)	16.99	0	Cynodon (1/3)	15.42	0
	Agrostis (1/3)	10.8035	0	Agrostis (1/3)	10.3269	0
	Tripleurospermum (1/3)	5.20865	0	Tripleurospermum (1/3)	6.4789	0
D3	Labeled & found
	Foeniculum	45.0225	6.04721	Foeniculum	49.1028	8.08259
	Arctostaphylos	19.4949	1.18359	Arctostaphylos	26.3512	5.3175
	Calendula	25.3387	5.31547	Calendula	13.9264	6.22435
	Mentha	5.53826	6.05108	Mentha	0.988215	3.25716
	Eleutherococcus (2/3)	3.84035	0.233611	Eleutherococcus (2/3)	1.23408	0.220101
	Not labeled, but found
	Calystegia	1.441	3.09263	Calystegia (2/3)	1.4723	1.24113
D4	Labeled & found
	Urtica	41.2359	7.36602	Urtica	60.7535	9.66189
	Mentha	33.4801	11.4082	Mentha	28.0707	13.8968
	Frangula	13.4673	2.61099	Frangula	7.08446	2.9691
	Valeriana (2/3)	9.16766	1.30082	Valeriana (2/3)	4.60369	1.04688
	Acorus	2.64803	2.58377
	Labeled, but not detected at all
				Acorus	0	0
	Not labeled, but found in excessive amount in 1/3 repeat by both platforms
	Leonurus (2/3)	4.18	4.15	Leonurus (1/3)	3.65	0
	Calystegia	0.12	5.69	Calystegia (1/3)	10.94	0
D5	Labeled & found
	Senna	34.4649	10.0825	Senna	29.2122	8.5997
	Camellia	3.50223	3.93072
	Labeled, but found at the level below threshold
				Camellia	0.134099	0.329591
	Labeled, but not detected at all
	Phyllanthus (1/3)	0.390121	0	Phyllanthus (1/3)	0.225237	0
	Vaccinium	0	0	Vaccinium	0	0
	Citrus	0	0	Citrus	0	0
	Not labeled, but found
	Ipomoea	55.2223	8.63417	Ipomoea	69.0992	8.33885
	Rheum	2.47368	1.63764	Rheum	0.641956	0.483273
D6	Labeled & found
	Urtica	18.8407	1.23327	Urtica	25.3539	5.73468
	Polygonum	15.7607	9.35872	Polygonum	10.6556	9.99367
	Helichrysum	4.17877	2.59544	Helichrysum	4.59529	4.41636
	Mentha	6.63012	1.58203	Mentha	4.49219	1.08845
	Artemisia	6.33292	1.06841	Artemisia	6.78203	1.79821
	Leonurus	5.7037	1.51442	Leonurus	3.32662	1.13689
	Symphytum	1.37108	5.87178	Symphytum	1.08636	8.53497
	Tanacetum	0.994374	0.61099	Tanacetum	1.02751	0.218762
	Bidens	2.65742	1.49221	Bidens	2.24681	1.67502
	Achillea	1.0998	1.03708
	Labeled, but found at the level below threshold
				Achillea	0.834633	1.16677
	Salvia	0.421947	0.0709366
	Labeled, but not detected at all
				Salvia	0	0
	Acorus	0	0	Acorus	0	0
	Adonis	0	0	Adonis	0	0
	Ajuga	0	0	Ajuga	0	0
	Althaea	0	0	Althaea	0	0
	Berberis	0	0	Berberis	0	0
	Convallaria	0	0	Convallaria	0	0
	Equisetum	0	0	Equisetum	0	0
	Filipendula	0	0	Filipendula	0	0
	Gratiola	0	0	Gratiola	0	0
	Inula	0	0	Inula	0	0
	Iris	0	0	Iris	0	0
	Juniperus	0	0	Juniperus	0	0
	Matricaria	0	0	Matricaria	0	0
	Nuphar	0	0	Nuphar	0	0
	Petasites	0	0	Petasites	0	0
	Phlomis	0	0	Phlomis	0	0
	Potentilla	0	0	Potentilla	0	0
	Rhamnus	0	0	Rhamnus	0	0
	Rumex	0	0	Rumex	0	0
	Thalictrum	0	0	Thalictrum	0	0
	Valeriana	0	0	Valeriana	0	0
	Xeranthemum	0	0	Xeranthemum	0	0
	Not labeled, but found
	Medicago	14.96	4.77699	Medicago	22.5932	7.14967
	Convolvulus	1.08897	1.24807	Convolvulus	0.70485	0.918209
	Elymus	3.03238	1.03788	Elymus	1.59323	0.591466
	Trifolium	1.17437	1.56807	Trifolium	0.881079	1.57643
	Rorippa	1.03538	1.55398	Rorippa	0.623641	1.34664
Supplementary Table S5. Composition of samples based on the results of metabarcoding
